# Supplementary material for: Metabolic alterations mediated by STAT3 promotes drug persistence in CML
Source: Leukemia. Author manuscript; Available in PMC 2021 Dec 3. (PMC8632690; doi:10.1038/s41375-021-01315-0)
Supplement: Supplementary Table 1 [file NIHMS1716989-supplement-Supplementary_Table_1.pdf]

## Sheet: RPPA List
Table S1: RPPA normalized linear values for proteins detected in sensitive and TKI persistent CML cells with p-value <0.05
Protein/Ab name	Gene name	NormLinear Values
		S1	S2	S3	R1	R2	R3
MLKL	MLKL	0.460299	0.464485	0.440706	1.02152	1.02543	1.03222
IR-b	INSR	0.449051	0.450322	0.48915	1.00024	1.03875	1.03857
ERCC5	ERCC5	0.989729	1	1.01773	0.647639	0.673041	0.669083
Akt	AKT1/2/3	0.748744	0.776247	0.7711	1.08864	1.12461	1.10289
TRAP1	TRAP1	1.29745	1.36254	1.34076	0.641958	0.713827	0.685835
Bax	BAX	0.784981	0.786199	0.767226	1.16523	1.16196	1.11624
VAV1	VAV1	0.126147	0.188573	0.172836	1.01731	1.16335	1.10008
CD171	L1CAM	0.784981	0.738223	0.736726	1.80828	1.95029	1.99436
UBAC1	UBAC1	1.39243	1.25199	1.36468	0.476472	0.421147	0.502418
RSK	RPS6KA1/2/3	0.575148	0.644729	0.636068	1.00049	1.03236	1.03222
PERK	EIF2AK3	0.795073	0.771346	0.760263	1.12001	1.11932	1.17918
MMP14	MMP14	0.710439	0.774867	0.758265	1.36798	1.26708	1.3026
Histone-H3	HIST1H3A-F	0.784981	0.861837	0.61642	2.03452	2.2041	2.14536
Glutaminase	GLS	1.01561	1	1.01949	0.856667	0.880842	0.860387
Enolase-2	ENO2	0.553377	0.573247	0.585319	0.982498	1.08547	1.05564
MEK1	MAP2K1	0.772823	0.817386	0.763351	1.16368	1.1128	1.18106
ADAR1	ADAR	0.929693	0.955237	0.943704	1.07133	1.09139	1.09574
DNA-Ligase-IV	LIG4	1.03306	1.06027	1	0.727624	0.680481	0.665018
PKM2	PKM	0.320582	0.309407	0.325292	1.20008	1.00722	1.03222
Syk	SYK	0.643136	0.689244	0.630286	1.11963	1.01806	1.07454
IGFBP2	IGFBP2	0.549822	0.587064	0.566307	1.11239	0.981616	1.03222
IRS2	IRS2	0.986097	1.09831	1.04594	0.647645	0.605307	0.597835
ZEB1	ZEB1	0.784981	0.786809	0.800467	1.16695	1.0863	1.08675
PI3K-p85	PIK3R1	0.914874	0.85632	0.890334	1.15953	1.11932	1.12444
VEGFR-2	KDR	0.701366	0.775958	0.756553	1.02164	0.999517	1.03222
AMPKa	PRKAA1/2	0.784981	0.835916	0.817458	1.03567	1.04872	1.0067
Aurora-B	AURKB	0.948888	0.911874	0.883061	1.11815	1.11932	1.12664
Stathmin-1	STMN1	1.00125	0.964604	0.958117	1.11641	1.11932	1.12745
53BP1	TP53BP1	1.08429	1.03364	1	0.737129	0.662039	0.663302
b-Actin	ACTB	0.808095	0.767832	0.751974	0.959653	0.94103	0.952814
SGK3	SGK3	0.862013	0.84056	0.863357	1.1483	1.07802	1.0752
DVL3	DVL3	0.784212	0.854245	0.829492	1.07472	1.07325	1.03222
Rad50	RAD50	1.01516	1.00101	1	0.755698	0.826452	0.808426
S6_pS235_S236	RPS6	1.19101	1.32206	1.40371	0.51381	0.292446	0.26876
PHLPP	PHLPP1	0.99554	1.01528	1	0.880115	0.884631	0.912305
DM-Histone-H3	HIST1H3A	0.80045	0.800541	0.721676	1.06189	1.11932	1.14263
Grp75	HSPA9	1.00864	1	1.01008	0.748802	0.634605	0.708502
S100A4	S100A4	0.790197	0.749683	0.763143	1.12242	1.11932	1.02167
MTCO1	MT-CO1	1.61796	1.78789	1.81284	0.690141	0.857306	0.968301
PAI-1	SERPINE1	1.03	0.986503	1	0.87817	0.874108	0.892467
SHP2	PTPN11	1.00274	1	1.00638	0.873502	0.909213	0.864676
Paxillin	PXN	0.518121	0.658279	0.645653	0.984618	1.02939	1.04134
PLC-gamma2_pY759	PLCG2	1.24947	1.1375	1.13686	0.641958	0.431479	0.43762
PI3K-p110-b	PIK3CB	1.05084	1.00629	1	0.824732	0.869405	0.851646
Akt1	AKT1	0.772961	0.842519	0.792428	1.1188	1.11932	1.03369
LC3A-B	MAP1LC3A/B	0.948102	1.02845	1	0.779865	0.787957	0.807185
FGF-basic	FGF2	1.03241	1.25414	1.2017	0.641958	0.628398	0.598379
Stat3	STAT3	0.724257	0.792394	0.77167	1.14699	1.06004	1.03222
Rictor	RICTOR	0.784981	0.885033	0.862844	1.10436	1.11565	1.0769
PAR	PAR	0.504732	0.494618	0.506641	6.09348	8.55553	9.39105
S6_pS240_S244	RPS6	1.39097	1.6119	1.64335	0.641165	0.248199	0.228259
p38-MAPK	MAPK14/11/12	0.666996	0.580944	0.542847	0.956118	1.09379	1.11422
Pdcd4	PDCD4	0.482878	0.769525	0.824137	1.55368	1.88474	1.77448
Granzyme-B	GZMB	0.855913	0.935695	0.89194	1.06692	1.11932	1.09017
Connexin-43	GJA1	15.304	10.5084	10.3307	0.641958	0.55823	0.524358
p27_pT198	CDKN1B	1.08495	1	1.00913	0.823397	0.747987	0.742364
UQCRC2	UQCRC2	0.925812	1.00219	1	0.751663	0.765669	0.684573
Atg7	ATG7	0.811592	0.878728	0.874871	1.01475	1.06929	1.03222
DDR1	DDR1	1.1123	1	1.03632	0.81014	0.803042	0.839662
Rb_pS807_S811	RB1	0.783564	0.682652	0.659465	1.03253	1.21375	1.1826
HER2_pY1248	ERBB2	1.34797	1.08795	1.08892	0.641958	0.48565	0.482206
EGFR	EGFR	1.02763	0.984659	0.967119	1.09935	1.11932	1.11499
E-Cadherin	CDH1	0.887988	0.855888	0.92948	1.08779	1.09444	1.03222
GSK-3B	GSK3B	0.931134	0.858029	0.85995	1.08803	1.07128	1.03222
ATM	ATM	0.982334	1	1.01976	0.688317	0.81925	0.776082
MERIT40	BABAM1	0.784364	0.694685	0.725726	0.964888	1.11932	1.08866
Bcl-xL	BCL2L1	1.09085	1.02022	1	0.861403	0.783269	0.77964
DDB-1	DDB1	0.828825	0.812082	0.769335	0.986344	1.11932	1.09532
A-Raf	ARAF	0.74871	0.823642	0.797362	0.942821	0.990082	1.03222
PARG	PARG	1.17609	1.07848	1	0.803108	0.740476	0.765748
BiP-GRP78	HSPA5	1.01727	1	1.04524	0.914111	0.942148	0.938554
Gab2	GAB2	0.454551	0.736467	0.693622	1.11579	1.11932	1.13133
EMA	MUC1	1.37099	1.14795	1.24522	0.641958	0.858992	0.651546
SGK1	SGK1	0.833458	0.992851	0.98314	0.65229	0.63952	0.650323
Coup-TFII	NR2F2	2.86246	1.97436	1.88451	0.514214	0.518531	0.506139
Hexokinase-I	HK1	0.974894	1	1.01196	0.769613	0.855832	0.855313
B7-H3	CD276	0.784981	0.646822	0.646818	1.07232	1.01909	0.947288
FRS2-a_pY196	FRS2	1.14247	1.02496	1	0.833157	0.782612	0.793107
PMS2	PMS2	1.07203	1.00446	1	0.908613	0.894488	0.8933
U-Histone-H2B	HIST1H2BB	0.784981	0.878146	0.652595	1.09972	1.16919	1.13882
Cyclin-D1	CCND1	1.01629	1	1.02101	0.913017	0.95819	0.916352
Smad1	SMAD1	1.01281	1.00266	1	0.892857	0.937434	0.939279
p21	CDKN1A	0.587342	0.752189	0.780611	0.999898	1.03345	1.03222
PI3K-p110-a	PIK3CA	0.978082	1.02504	1	0.926757	0.935367	0.912989
HMHA1	ARHGAP45	0.382243	0.521847	0.490864	0.949348	1.37496	1.41406
Caspase-8-cleaved	CASP8	1.04016	0.993024	0.966396	1.11674	1.11932	1.09996
HER3	ERBB3	1.01595	1	1.06042	0.941285	0.921432	0.928508
p53	TP53	0.856776	0.805218	0.836146	1.01005	1.15272	1.03222
TRIM25	TRIM25	0.649707	0.724384	0.760248	0.902293	1.011	1.05813
CD38	CD38	0.918321	0.952765	0.899043	1.03787	1.11932	1.05032
Merlin	NF2	0.975185	0.89748	0.854348	1.08114	1.08177	1.08066
JNK_pT183_Y185	MAPK8	0.951437	1.01203	1	0.830152	0.696682	0.663649
PKCa	PRKCA	0.910093	1.24797	1.21701	0.413246	0.608969	0.602717
AR	AR	2.10467	3.72142	3.51534	0.669828	0.813128	0.766933
PREX1	PREX1	0.841391	0.832088	0.810013	0.973868	1.11932	1.15065
Bak	BAK1	0.995906	1	0.983008	1.10045	1.10273	1.04468
MITF	MITF	0.906144	0.951903	0.949399	1.02677	1.11932	1.08103
WIPI2	WIPI2	0.804189	0.90983	0.888901	1.0074	1.10058	1.08655
ATM_pS1981	ATM	0.984125	1	1.00721	0.888834	0.9351	0.935939
Jak2	JAK2	1.31126	1.0426	1	0.665458	0.687156	0.683331
HLA-DR-DP-DQ-DX	HLA-DRA	0.971994	1.00112	0.98068	1.03378	1.01902	1.03222
HSP70	HSPA1A	0.854777	0.74345	0.678832	1.19614	1.0202	1.05215
C-Raf	RAF1	0.887652	0.770566	0.732497	1.02777	0.982335	1.03846
XRCC1	XRCC1	0.915583	0.981614	0.975915	1.06813	1.07307	1.04005
Complex-II-Subunit	SDHB	1.00592	1	1.01278	0.942158	0.881047	0.855222
PYGB	PYGB	1.00579	0.99858	1	1.11067	1.06619	1.15313
Slfn11	SLFN11	1.13416	1.06921	1	0.917016	0.872282	0.842944
NQO1	NQO1	0.76989	0.807323	0.789212	1.2881	1.06976	1.03222
Bim	BCL2L11	1.02882	1	1.0099	0.868972	0.691306	0.659692
STING	TMEM173	0.227535	0.304433	0.266207	0.828772	1.68051	1.47427
PKA-a	PRKAR1A	0.791749	0.832947	0.841478	1.16248	1.02824	0.976776
Bid	BID	0.793602	0.830121	0.846871	0.91862	1.04462	1.03222
Creb	CREB1	1.00106	0.992797	0.995026	1.04296	1.07628	1.03222
Notch3	NOTCH3	1.02536	1	1.0317	0.912845	0.934875	0.971759
p70-S6K1	RPS6KB1	0.869764	0.937088	0.894954	0.973441	1.03829	1.03222
Stat3_pY705	STA3	1.26623	1	1.01281	0.772914	0.46949	0.501643
ER-a_pS118	ESR1	0.825769	0.911584	0.61579	1.30797	1.11932	1.15903
MMP2	MMP2	0.983566	1	0.9892	1.02369	1.07479	1.05948
PTPN12	PTPN12	0.768562	0.896854	0.869468	1.30588	1.11932	1.06515
PKC-b-II_pS660	PRKCA/B/D/E/H/Q	0.606572	0.648173	0.632648	0.793327	1.07338	1.03222
Caspase-7-cleaved-	CASP7	0.998728	0.992767	0.9455	1.04419	1.11932	1.1195
H2AX_pS139	H2AFX	0.784981	0.861744	0.87027	1.03092	1.30481	1.34266
PAK1	PAK1	0.872292	0.706566	0.699266	0.944556	1.11932	1.08575
GRB7	GRB7	0.987594	1	0.985218	1.0335	1.11025	1.0877
Wee1_pS642	WEE1	0.950498	1.05992	1	0.866543	0.901498	0.878347
MSI2	MSI2	0.877335	1.02325	1.00905	0.641958	0.790173	0.764341
WIPI1	WIPI1	0.807804	0.92141	0.892375	0.987998	1.11932	1.11798
Ets-1	ETS1	0.998133	1	1.00744	0.977754	0.991592	0.979483
PARP	PARP1	0.784981	0.895796	0.802211	1.11237	1.13998	0.956629
cdc25C	CDC25C	0.82583	0.978422	0.936865	1.19561	1.11932	1.06663
CD31	PECAM1	1.03564	0.967089	1	1.16926	1.09572	1.08943
VHL-EPPK1	EPPK1	0.784981	1.03666	1.31211	0.372902	0.469619	0.550429
LDHA	LDHA	0.912738	1	1.00589	0.781235	0.863884	0.84813
SHP-2_pY542	PTPN11	1.22941	1.01613	1	0.843667	0.564169	0.634415
YB1_pS102	YBX1	0.942792	0.739663	0.7672	1.05681	1.04873	1.03222
EGFR_pY1173	EGFR	0.972628	1	0.983774	1.01468	1.0579	1.05052
Caspase-3-cleaved	CASP3	0.98596	0.997955	0.965477	1.03179	1.11932	1.11164
c-Abl_pY412	ABL1	1.39909	1.07522	1	0.802885	0.571824	0.606499
Rab25	RAB25	0.989685	1.0007	0.968033	1.11663	1.08323	1.03222
KAP1	TRIM28	1.02482	0.923107	0.891853	1.14088	1.11932	1.05841
BCL2A1	BCL2A1	1.02213	1.00783	1	0.967005	0.950573	0.986953
Cyclin-D3	CCND3	0.959552	0.630878	0.605796	1.51729	1.11932	1.22754
XBP-1	XBP1	1.08093	1	1.02698	0.854977	0.887832	0.963936
IGF1R_pY1135_Y1136	IGF1R/INSR	1.06431	1	0.976165	0.943885	0.904192	0.894075
PTEN	PTEN	0.961202	0.995201	1.01569	1.07608	1.06819	1.03222
ACC1	ACACA/ ACACB	0.984355	1	1.02862	0.851784	0.877293	0.955241
14-3-3-zeta	YWHAZ	0.825859	0.914398	0.948766	1.03545	0.999778	1.01428
Bcl2	BCL2	0.983841	1	1.00358	0.877934	0.942367	0.94761
PYGM	PYGM	1.14858	1.01225	1	0.936671	0.843554	0.846889
Histone-H3_pS10	HIST1H3A	0.993764	0.854826	0.689119	1.43625	1.11932	1.19706
Bad_pS112	BAD	1.01514	0.889902	0.879475	1.05765	1.06014	1.0774
CD4	CD4	1.02716	1.02121	1	0.93194	0.963349	0.987406
TUFM	TUFM	0.964933	1	1.0413	0.882371	0.948288	0.914977
DUSP6	DUSP6	0.947083	1.06387	1	0.920868	0.881428	0.889217
Atg5	ATG5	0.88146	0.913751	0.876105	0.93687	1.07856	1.08096
p70-S6K_pT389	RPS6KB1	0.862295	1.08348	1	0.825857	0.77411	0.771023
BRD4	BRD4	1.02054	1.05295	1	0.869385	0.976153	0.932836
GATA6	GATA6	1.04216	0.945525	0.984851	1.2605	1.11932	1.09408
CD134	TNFRSF4	1.02901	0.993502	0.964035	1.03514	1.0843	1.06531
TRIP13	TRIP13	0.966894	0.93588	0.974956	0.984632	1.04578	1.03222
